# Supplementary material for: WNT and TGF-Beta Pathway Alterations in Early-Onset Colorectal Cancer Among Hispanic/Latino Populations
Source: Cancers (Basel). 2024 Nov 21;16(23):3903. doi: 10.3390/cancers16233903 (PMC11639970; doi:10.3390/cancers16233903)
Supplement: Supplementary file 1 [file cancers-16-03903-s001.zip]

Archive with 1 entries (1 files):
- cancers-3296613-supplementary.pdf
